# Supplementary material for: Inhibitory and preventive effects of Arnebia euchroma (Royle) Johnst. root extract on Streptococcus mutans and dental caries in rats
Source: BDJ Open. 2024 Mar 2;10:15. doi: 10.1038/s41405-024-00196-6 (PMC10908817; doi:10.1038/s41405-024-00196-6)
Supplement: Supplementary file 1 — Table S1 [file 41405_2024_196_MOESM1_ESM.xlsx]

## Sheet: POS
ID	RT[min]	m/z	Adducts	Compound Name	Height	Area	Gaussian	S/N
273	0.63425	203.052	[M+Na]+	Theophylline	225342	1821969	0.81309	383.923
323	0.660367	118.087	[M+H]+	Betaine	156335	1545720	0.750298	1475.36
355	0.660367	277.09	[M+H]+	Tanshinone I	47747.1	429027	0.745956	70.93
794	0.866683	163.122	[M+H]+	(-)-Nicotine	15524.8	110877	0.732563	19.8709
877	0.919167	171.029	[M+H]+	Gallic acid	85482.8	792378	0.617012	97.517
1105	1.22867	366.17	[M]+	Dehydrocorydaline	6749.88	61999.9	0.933834	12.0922
1148	1.33098	249.196	[M+H]+	Matrine	318519	3303532	0.949052	617.135
1278	1.66177	435.151	[M+Na]+	6-O-Isobutyryl-alpha-D-glucopyranosyl alpha-D-glucopyranoside	9286.31	133824	0.865878	13.8792
1315	1.89373	315.12	[M+H]+	4'-hydroxy-2',4,6'-trimethoxychalcone	31595.9	349688	0.883652	10.7247
1348	2.0498	232.154	[M+H]+	Butyryl carnitine	6212.38	82748.5	0.857002	22.6451
1349	2.0498	265.199	[M+H]+	(1S,2R,9R,10S,12S)-12-hydroxy-7,15-diazatetracyclo[7.7.1.0^{2,7}.0^{10,15}]heptadecan-6-one	6553.69	76969.8	0.88069	57.7745
1351	2.07637	195.064	[M+H]+	Vanillin acetate	8649.44	126024	0.865502	63.6098
1442	2.51805	213.074	[M+H]+	2,3-dihydroxy-1-(4-hydroxy-3-methoxyphenyl)-propan-1-one	47481.4	494398	0.931017	42.1661
1487	2.90823	300.18	[M+H]+	Rinderine	42633.2	418030	0.962467	77.1874
1489	2.90823	309.092	[M+Na]+	SALICIN	10279.9	108715	0.895193	15.0754
1523	3.01313	301.183	[M+H]+	Lycopsamine	8596.25	8596.25	0.901392	2.94966
1529	2.65393	153.011	[M-H]-	2,3-Dihydroxybenzoic acid	190162	2135183	0.916841	7.64539
1596	3.4235	155.033	[M+H]+	Gentisic acid	11081.6	155036	0.909046	41.4396
1627	3.55593	245.184	[M+Na]+	Nerolidol	9611.81	85375.1	0.893669	6.7075
1723	3.89618	176.068	[M+H]+	4-methoxy-2H-isoquinolin-1-one	2481.12	29262.7	0.523839	13.1266
1878	4.30712	179.032	[M+H]+	Daphnetin	14621.6	131955	0.801364	12.9654
1907	4.3835	286.201	[M+H]+	Viridiflorine	63009.9	610024	0.682393	104.836
1924	4.40913	349.086	[M+Na]+	bilobalide	6188.06	60082.2	0.905657	6.75632
1953	4.48655	194.08	[M+H]+	(E)-3-(4-hydroxy-3-methoxyphenyl)prop-2-enamide	6371.5	53175.9	0.824276	23.223
1957	4.20422	273.11	[M+H]+	(+)-Vestitol	30056.3	30056.3	0.804109	38.0847
1981	4.53837	123.042	[M+H]+	Benzoic acid	12034.6	107406	0.748615	19.0933
1994	4.53837	469.127	[M+Na]+	Daphylloside	4713.25	39925.4	0.864928	2.35802
2013	4.58903	302.197	[M+H]+	Trachelanthine	44862.6	399866	0.889934	14.9597
2033	4.69128	197.079	[M+H]+	1-(2-hydroxy-4,6-dimethoxyphenyl)ethanone	53294.2	422772	0.868214	28.1437
2064	4.53837	301.183	[M+H]+	Lycopsamine	2949.56	2949.56	0.974359	0.987503
2088	4.84942	199.06	[M+H]+	Syringic acid	25854.9	208436	0.720833	56.6401
2151	5.03008	179.032	[M+H]+	6,7-DIHYDROXYCOUMARIN	17387.7	141486	0.793471	15.6959
2194	5.15888	303.011	[M+H]+	Ellagic acid	39049.2	497371	0.771201	9.46763
2217	5.15888	657.068	[M+Na]+	corilagin	72411.9	582001	0.828756	361.769
2243	5.23588	83.0511	[M+H]+	Stigmasterol	8205.19	66169.8	0.826504	37.8621
2304	5.3384	181.048	[M+H]+	trans-Caffeic acid	16870.4	134948	0.847995	18.8572
2335	5.46687	595.169	[M+H]+	Vicenin 2	5682.56	48646.7	0.812979	12.5861
2346	5.49292	153.055	[M+H]+	Vanillin	148648	1143474	0.818557	141.569
2359	5.49292	659.081	[M+Na]+	1,3,6-Tri-O-galloyl-beta-D-glucose	13982.9	120839	0.812853	69.7611
2371	5.51908	393.209	[M+H]+	Glabrol	69109.8	490475	0.919257	34.9455
2385	5.41515	347.041	[M+H]+	Arnebinone	3329.75	3329.75	0.736209	5.79376
2396	5.60107	387.101	[M+H]+	Moluccanin	16200.3	123944	0.521528	30.4935
2400	5.60107	469.13	[M+Na]+	Daphylloside	7921	61274.4	0.684537	7.61613
2402	5.65278	163.038	[M+H]+	Umbelliferone	9493.38	105943	0.99076	17.1769
2414	5.67883	299.054	[M+H]+	Fallacinal	11951.9	100718	0.748297	21.1963
2421	5.70498	147.044	[M+H]+	Coumarin	47926.9	413721	0.718949	63.8315
2423	5.70498	165.054	[M+H]+	4-Coumaric acid	24540.1	220184	0.670645	39.2728
2553	6.01617	171.027	[M+H]+	Gallic acid	35532.4	286735	0.8709	49.8796
2593	6.06898	449.11	[M+H]+	Luteolin-6-C-glucoside	9821.94	91895.8	0.913985	3.64219
2600	6.12158	183.064	[M+H]+	Syringaldehyde	67744.8	558682	0.787833	109.695
2606	6.12158	565.155	[M+H]+	5,7-dihydroxy-2-(4-hydroxyphenyl)-8-[3,4,5-trihydroxy-6-(hydroxymethyl)oxan-2-yl]-6-(3,4,5-trihydroxyoxan-2-yl)chromen-4-one	12302.9	117019	0.839184	35.8289
2648	6.25503	146.059	[M+H]+	Quinolone	3915.19	31989.4	0.754904	31.7242
2658	6.28193	257.079	[M+H]+	Liquiritigenin	23344.9	208213	0.818745	84.793
2765	6.54235	177.054	[M+H-H2O]+	trans-Ferulic acid	510544	4189849	0.827093	895.287
2774	6.54235	195.066	[M+H]+	Ferulic acid	195027	1553425	0.793027	447.187
2867	6.69573	183.064	[M+H]+	4-O-Methylphloracetophenone	10374.1	106730	0.927646	15.1735
2873	6.69573	595.166	[M+H]+	Kaempferol-3-O-glucoside-7-O-rhamnoside	3494.56	34082.5	0.882699	6.73178
2887	6.7213	389.121	[M+H]+	Artemitin	10691	102450	0.896883	6.73785
2910	6.8238	195.064	[M+H]+	Metameconine	12444.9	108325	0.806284	25.8786
2934	6.84938	223.059	[M+H]+	Isofraxidin	10952.1	110564	0.662266	13.3519
2942	6.84938	633.144	[M+Na]+	Rutin	2629.81	21658	0.876534	5.15221
3021	6.92622	579.171	[M+H]+	5,7-dihydroxy-2-(4-hydroxyphenyl)-6-[(2S,3R,4R,5S,6R)-3,4,5-trihydroxy-6-(hydroxymethyl)oxan-2-yl]-8-[(2S,3R,4R,5R,6S)-3,4,5-trihydroxy-6-methyloxan-2-yl]chromen-4-one	11616.2	118243	0.884183	48.1011
3062	7.00275	257.079	[M+H]+	Liquiritigenin	54649.4	496869	0.732266	11.4964
3065	7.00275	297.106	[M+Na]+	Gigantol	10439.1	81977.3	0.807304	15.2944
3069	7.00275	573.156	[M+Na]+	Liquiritin apioside	8761.06	66778.1	0.77897	23.6295
3081	7.05375	177.053	[M+H-H2O]+	trans-Ferulic acid	11990.8	165998	0.779578	12.196
3167	7.10475	487.083	[M+Na]+	Hirsutrin	5416.62	40843.5	0.850996	5.39476
3244	7.25762	449.107	[M]+	Cyanidin-3-glucoside	103268	774344	0.858291	123.254
3324	7.38643	273.166	[M+H]+	(E)-5-hydroxy-3-isobutyl-6-(3-methylbenzylidene)-1,6-dihydropyrazin-2(3H)-one	44371.1	746009	0.937227	58.8199
3378	7.51763	295.057	[M-H2O+H]+	4-(3,4-dihydroxyphenyl)-6,7-dihydroxynaphthalene-2-carboxylic acid	21236.3	197593	0.86886	35.0922
3403	7.54442	347.109	[M+Na]+	Demethyleneberberine	73643.7	636204	0.841108	61.0843
3415	7.57008	179.068	[M+H]+	Coniferylaldehyde	79051.8	663753	0.779076	71.3531
3434	7.62165	165.054	[M+H]+	p-coumaric acid	116752	963633	0.849889	190.313
3442	7.62165	385.087	[M+Na]+	methyl asterrate	14162.4	131253	0.849942	7.53121
3451	7.64748	235.097	[M+H]+	7-hydroxy-3-(2-hydroxypropyl)-5-methylisochromen-1-one	7764.19	81106.4	0.954568	27.7861
3482	7.83138	373.159	[M+Na]+	1,6-O,O-diacetylbritannilactone	40167.1	453098	0.839954	8.33349
3539	7.9104	471.087	[M+Na]+	Homoorientin	14856.7	135996	0.73797	25.6527
3543	7.93625	449.107	[M+H]+	Quercitrin	28010.1	294505	0.799921	31.9276
3559	7.98835	285.131	[M+Na]+	3-Hexen-1-ol O-b-D-glucopyranoside	33105.1	293708	0.649485	14.8542
3584	8.04082	280.096	[M+H]+	(E)-4-(4-methoxybenzylidene)-3-phenylisoxazol-5(4H)-one	10572	110541	0.915114	27.6587
3631	8.11973	435.088	[M+H]+	Quercetin 3-O-beta-D-xylopyranoside	25420.7	202887	0.811556	99.9485
3637	8.14633	479.115	[M+H]+	Nepetin-7-glucoside	6536.12	52474.4	0.739858	9.1886
3648	8.1992	179.07	[M+H]+	Coniferylaldehyde	11485.4	106158	0.715078	8.46749
3678	8.25232	377.147	[M+H]+	loganic acid	134439	1168982	0.89348	69.8234
3712	8.22573	273.11	[M+H]+	3-(2-hydroxy-4-methoxyphenyl)-3,4-dihydro-2H-1-benzopyran-8-ol	43217.9	43217.9	0.789994	48.0397
3739	8.38055	193.048	[M+H]+	6-Methoxy-7-hydroxycoumarin	31596.1	302191	0.839776	90.106
3816	8.48513	429.112	[M+Na]+	Oxyresveratrol 2-O-beta-D-glucopyranoside	13844.9	128435	0.751358	8.71999
3863	8.56168	163.038	[M+H-C9H10O5]+	Rosmarinic acid	23238.6	205480	0.843719	28.893
3867	8.56168	611.194	[M+H]+	Hesperidin	11238.4	99046.1	0.686419	19.9603
3885	8.63847	177.052	[M+H-H2O]+	trans-Ferulic acid	5808.75	51339.2	0.612041	5.98298
3899	8.63847	407.156	[M+H]+	Shanzhiside methylester	171725	1389863	0.804122	386.925
3911	8.66405	149.059	[M+H]+	p-Coumaraldehyde	25982.4	241542	0.76806	41.5323
3929	8.66405	745.414	[M+Na]+	Prosapogenin A	12208.9	89674.6	0.863932	84.6998
4072	8.94865	789.441	[M+Na]+	Scabioside C	6893.5	51845.4	0.854196	95.6918
4126	9.07878	419.132	[M+H]+	Isoliquiritin	18513.6	228555	0.824228	17.9657
4157	9.1581	347.109	[M+Na]+	Demethyleneberberine	143360	1142459	0.871354	121.434
4167	9.18445	357.093	[M+Na]+	Byakangelicin	38467.4	403656	0.891903	94.0335
4217	9.28963	149.059	[M+H]+	p-Coumaraldehyde	94367.9	806393	0.813894	153.311
4344	9.55682	359.145	[M+H]+	Matairesinol	195229	1544706	0.779302	37.5007
4243	9.21068	273.112	[M+H]+	3-(2-hydroxy-4-methoxyphenyl)-3,4-dihydro-2H-1-benzopyran-9-ol	54308.4	54308.4	0.839113	61.6921
4346	9.55682	431.13	[M+H]+	calycosin-7-O-beta-D-glucoside	35523.9	333984	0.919692	47.0002
4385	9.63388	345.094	[M+H]+	santin	50948.6	469668	0.860671	12.5697
4387	9.63388	419.134	[M+H]+	Isoliquiritin	25377.4	208557	0.920932	47.8287
4398	9.65953	561.21	[M+Na]+	Schizantherin E	14019.2	130732	0.907008	7.17266
4619	9.86625	273.11	[M+H]+	3-(2-hydroxy-4-methoxyphenyl)-3,4-dihydro-2H-1-benzopyran-10-ol	185995	185995	0.896244	240.054
4663	10.1326	313.139	[M+H]+	Eriosematin	24205.9	214238	0.876923	16.1045
4665	10.1326	323.089	[M+Na]+	4',7-Di-O-methylnaringenin	23745.5	227888	0.919054	16.5714
4677	9.91938	276.13	[M+H]+	Deoxyshikonin	5690.31	5690.31	0.897989	7.50843
4703	10.1846	245.117	[M+H]+	7-methoxy-6-(3-methylbut-2-enyl)chromen-2-one	17009.5	180556	0.827587	10.5533
4825	10.392	357.13	[M+H]+	Coniferyl ferulate	152367	1496655	0.786838	93.781
4742	10.2895	233.152	[M-H2O+H]+	7,8-Bis(hydroxymethyl)-1,4a-dimethyl-3,4,4a,5,6,7-hexahydro-2H-benzo[7]annulen-2-one	970072	7514089	0.852887	612.743
4803	10.3408	343.15	[M+H]+	Abietin	67025.1	506168	0.767687	75.7774
4825	10.392	357.13	[M+H]+	Coniferyl ferulate	152367	1496655	0.738871	93.781
4960	10.6268	609.228	[M+Na]+	Baccatin III	17489.4	155798	0.776029	51.8816
4989	10.7066	339.08	[M+Na]+	Byakangelicol	16372.6	160174	0.8409	7.16373
5005	10.7605	217.157	[M-H2O+H]+	3-Hydroxy-5-isopropylidene-3,8-dimethyl-2,3,3a,4,5,8a-hexahydro-6(1H)-azulenone	54602.5	431630	0.838506	83.2752
5166	11.0752	349.125	[M+Na]+	Citrusin	93640.4	745247	0.877766	114.342
5266	11.2824	311.088	[M+Na]+	methyl 3-(4-hydroxy-6-methyl-2-oxo-2H-pyran-3-yl)-3-phenylpropanoate	30201.8	248303	0.790475	36.9987
5317	11.4116	273.073	[M+H]+	Naringenin	14827.2	129349	0.828114	20.8184
5332	11.4376	304.159	[M+H]+	scopolamine	12077.8	100815	0.834586	8.53917
5347	11.4902	341.099	[M+Na]+	Agarotetrol	28270.1	261451	0.82172	61.598
5377	11.5693	359.111	[M+Na]+	Berberine	57102.1	491591	0.783498	10.6149
5419	11.6466	517.314	[M+Na]+	24-epimakisterone A	14394.1	119240	0.877719	82.6731
5451	11.699	561.217	[M+H]+	2-(3,4-dihydroxyphenyl)-3,5-dihydroxy-10-(4-(octyloxy)phenyl)-9,10-dihydropyrano[2,3-f]chromene-4,8-dione	34365.4	598911	0.742325	21.8475
5467	11.7257	217.157	[M-H2O+H]+	3-Hydroxy-5-isopropylidene-3,8-dimethyl-2,3,3a,4,5,8a-hexahydro-6(1H)-azulenone	68448.2	542764	0.841671	96.2598
5487	11.7792	303.085	[M+H]+	5,7-dihydroxy-2-(4-hydroxy-3-methoxyphenyl)-2,3-dihydrochromen-4-one	27082.6	239864	0.787781	59.0316
5546	11.9672	463.118	[M+H]+	Peonidin-3-O-beta-galactoside	29706.6	315807	0.584969	83.8914
5560	12.0212	327.138	[M+H]+	Citrusin	107737	896277	0.854524	172.324
5621	11.7257	273.11	[M+H]+	3-(2-hydroxy-4-methoxyphenyl)-3,4-dihydro-2H-1-benzopyran-11-ol	253167	253167	0.742425	326.957
5623	11.3856	295.093	[M+Na]+	3-(2-hydroxy-4-methoxyphenyl)-3,4-dihydro-2H-1-benzopyran-12-ol	51679.1	51679.1	0.817324	85.6324
5643	12.2363	270.111	[M+H]+	Acetylshikonin	11806.2	108111	0.906215	53.6028
5685	12.2882	324.167	[M+H]+	(3S,6Z)-3-methyl-6-[[2-(2-methylbut-3-en-2-yl)-1H-indol-3-yl]methylidene]piperazine-2,5-dione	98289.2	759445	0.830981	92.8676
5687	12.1288	333.166	[M+H]+	(5R)-5-hydroxy-1-(4-hydroxy-3-methoxyphenyl)decan-3-one	13435.2	13435.2	0.833715	11.5603
5735	12.3935	351.139	[M+Na]+	(2R,3S,4S,5R,6S)-2-(hydroxymethyl)-6-(4-hydroxy-2-methyl-5-propan-2-ylphenoxy)oxane-3,4,5-triol	107527	879447	0.827182	84.5381
5740	12.3935	561.21	[M+Na]+	Schizantherin E	31976	848347	0.923313	19.0561
5741	12.2095	643.443	[M+H]+	Isovalerylshikonin	2643.94	2643.94	0.784808	18.9479
5812	12.6606	345.131	[M+Na]+	11,13-Dihydroxy-8-methoxy-4-methyl-4,5,6,7,8,9-hexahydro-2H-3-benzoxacyclododecine-2,10(1H)-dione	33992.9	408991	0.755256	10.9657
5843	12.7684	177.053	[M+H]+	7-HYDROXY-4-METHYLCOUMARIN	24844.1	247862	0.800816	41.456
5852	12.7684	243.099	[M+H]+	7-methoxy-9,10-dihydrophenanthrene-2,5-diol	47384.1	460942	0.734847	47.5803
5871	12.7952	161.059	[M+H-H2O]+	2-Methoxycinnamic acid	6298.56	61660.2	0.848311	9.32897
5879	12.8218	367.204	[M+H]+	Geissoschizine methyl ether	48181.4	459248	0.748023	16.3237
5880	12.8218	399.228	[M+H]+	Mitragynine	4918.81	64591.2	0.945692	4.04448
5895	12.9025	331.079	[M+H]+	Jaceosidin	120447	1009292	0.869193	72.7347
5909	12.9297	369.221	[M+H]+	Hirsutine	157957	1276298	0.785827	143.159
5910	12.9297	370.227	[M+H]+	beta,beta-Dimethylacrylshikonin	30858.8	255186	0.852805	23.4849
6042	13.1195	276.126	[M+H]+	Deoxyshikonin	9025.62	9025.62	0.784807	12.4963
6065	13.3026	339.12	[M+Na]+	Loureirin B	64679	579784	0.853494	29.7784
6097	13.4073	269.078	[M+H]+	Formononetine	63869.9	608822	0.796171	222.402
6116	13.4864	251.125	[M+H]+	8-hydroxy-3-(4-hydroxypentyl)-3,4-dihydroisochromen-1-one	17336.7	194802	0.829312	55.6407
6260	13.8306	349.123	[M+Na]+	Citrusin	72676.9	623056	0.839932	48.1119
6285	13.8563	603.22	[M+Na]+	Episyringaresinol 4'-O-beta-D-glncopyranoside	101155	1049418	0.755664	332.114
6288	13.6731	159.044	[M+H]+	1,4-naphthalene-dione	1520.31	1520.31	0.837109	2.9606
6325	13.9599	177.054	[M+H]+	7-HYDROXY-4-METHYLCOUMARIN	17808.9	205533	0.848188	27.4963
6336	13.5933	273.11	[M+H]+	3-(2-hydroxy-4-methoxyphenyl)-3,4-dihydro-2H-1-benzopyran-13-ol	127430	127430	0.785592	158.555
6382	14.0385	161.059	[M+H]+	6-Methylcoumarin	9807.81	107624	0.977098	14.8849
6510	14.1427	290.109	[M+H]+	Shikonin	6220.12	6220.12	0.86143	5.38819
6511	14.3011	345.094	[M+H]+	santin	9576.38	96129.6	0.817905	2.34962
6610	14.3011	273.11	[M+H]+	3-(2-hydroxy-4-methoxyphenyl)-3,4-dihydro-2H-1-benzopyran-14-ol	101468	101468	0.780029	121.955
6703	14.7546	273.11	[M+H]+	3-(2-hydroxy-4-methoxyphenyl)-3,4-dihydro-2H-1-benzopyran-15-ol	71061.1	71061.1	0.907077	80.7337
6727	14.9968	351.211	[M+H]+	7-beta-Hydroxylathyrol	266463	2317777	0.869993	201.705
6775	15.1548	339.12	[M+H]+	Licoflavone C	71223.4	1091647	0.690065	32.9251
6785	15.1814	427.134	[M+Na]+	Desoxyrhaponticin	75397.4	738730	0.88112	68.1347
6847	15.3933	287.089	[M+H]+	5,7,4'-Trihydroxy-8-methylflavanone	131820	1578511	0.933034	249.267
6906	15.662	317.1	[M+H]+	Eriodictyol 7,3'-dimethyl ether	161136	1398647	0.915728	208.819
7011	15.9222	631.251	[M+Na]+	reserpine	339024	4500943	0.807133	2434.09
7035	15.8958	369.096	[M+H]+	Acacetin Diacetate	2545.56	2545.56	0.834739	3.63892
7053	16.0522	333.205	[M+H]+	Dehydroandrographolide	26081.9	345410	0.843019	187.064
7195	16.4224	315.084	[M+H]+	Velutin	242299	1888220	0.773197	68.92
7205	16.4482	177.053	[M+H]+	7-HYDROXY-4-METHYLCOUMARIN	6586.38	57928.5	0.926189	9.81799
7367	16.5778	391.16	[M+H]+	Hydroxyshikonofuran K	8975.19	8975.19	0.86143	3.76335
7497	17.0707	225.147	[M+H]+	methyl jasmonate	12776.4	98619.8	0.771724	35.4961
7619	17.3042	433.35	[M+H]+	Hydroxyshikonofuran H	9480.81	9480.81	0.826308	21.4981
7914	18.027	325.139	[M+H]+	Demethyleneberberine	145253	1139129	0.795052	163.571
8289	18.7467	329.097	[M+H]+	5-hydroxy-3,7-dimethoxy-2-(4-methoxyphenyl)-4H-chromen-4-one	9107.5	75304.5	0.806002	4.80711
8435	19.0026	411.175	[M+Na]+	quassin	146667	1070188	0.8283	128.567
8645	19.4368	281.245	[M+H]+	Chaulmoogric Acid	107627	885051	0.824452	83.8369
8714	19.6156	587.333	[M+H]+	Anthranoyllycoctonine	16955.7	131538	0.85907	54.4365
8738	19.6668	317.206	[M+H]+	7-Hydroxyabieta-8,11,13-trien-18-oic acid	129719	971968	0.7425	86.0033
8661	19.4623	284.331	[M+H]+	Acacetin Diacetate	1362.62	12704.6	0.800785	18.9709
8905	19.9472	371.277	[M+H]+	α,α dimethylpropionylshikonin	43713.7	43713.7	0.817151	17.4549
8922	19.8964	445.366	[M+H]+	Lithospermidin D	2934.81	2934.81	0.841706	28.487
8982	20.3028	355.152	[M+H]+	Isoxanthohumol	14316.9	132795	0.906152	5.69302
9071	20.252	371.236	[M+H]+	α,α dimethylpropionylshikonin	23834.3	23834.3	0.764798	9.71608
9316	21.3959	499.372	[M+Na]+	(20R)-Protopanaxatriol	15216.6	283852	0.623443	11.5563
9371	21.5749	375.303	[M+H]+	Hydroxyshikonofuran B	2940.56	2940.56	0.744551	14.085
9379	21.7284	481.359	[M+H]+	brassinolide	3913.81	38018.7	0.689162	24.8797
9393	21.8051	339.156	[M+H]+	9-{[(2E)-3,7-dimethyl-2,6-octadienyl]oxy}-7H-furo[3,2-g]chromen-7-one	15051.6	191172	0.79994	10.4219
9438	21.9067	373.258	[M+H]+	Lithospermidin E	1486.62	1486.62	0.749143	2.9643
9443	22.0589	483.38	[M+Na]+	Panaxadiol	12699.7	176605	0.62767	25.4206
9585	23.4051	633.149	[M+Na]+	5,6,7,40-tetrahydroxyisoflavone-6,7-di-O-beta-D-glucopyranoside	2652.06	20473.9	0.896539	5.20216
9617	23.9876	338.34	[M+H]+	Erucamide	101765	997891	0.723219	352.829

## Sheet: NEG
ID	RT[min]	m/z	Adducts	Compound Name	Height	Area	Gaussian	S/N
961	1.16887	191.011	[M-H]-	Citric acid	75912.8	679452	0.703404	343.321
1132	1.27133	117.012	[M-H]-	Succinic acid	11975.2	101734	0.885597	55.327
1286	1.60267	129.014	[M-H]-	Mesaconic acid	3855.19	83248.5	0.680409	39.7461
1526	2.65393	109.023	[M-H]-	Catechol	91654.3	1025889	0.847478	1321.86
1529	2.65393	153.011	[M-H]-	2,3-Dihydroxybenzoic acid	190162	2135183	0.851446	1023.19
2250	5.3047	179.027	[M-H]-	Caffeic acid	196097	1681630	0.854909	280.874
2900	6.6682	163.032	[M-H]-	3-Hydroxycinnamic acid	108264	970010	0.906235	685.964
