# Supplementary material for: Inhibitory and preventive effects of Arnebia euchroma (Royle) Johnst. root extract on Streptococcus mutans and dental caries in rats
Source: BDJ Open. 2024 Mar 2;10:15. doi: 10.1038/s41405-024-00196-6 (PMC10908817; doi:10.1038/s41405-024-00196-6)
Supplement: Supplementary file 2 — Table S2 [file 41405_2024_196_MOESM2_ESM.xlsx]

## Sheet: anti-bacteria
Number	RT[min]	m/z	Adducts	Compound Name	chemical formula	compound types	Pharmacological activities	References
1	11.1529	290.111	[M+H]+	Shikonin	C16H16O5	naphthoquinone	against S. aureus(ATCC 33591), MIC=15.6mg/L	DOI: 10.3390/ijms23147551
2	12.2363	270.111	[M+H]+	Acetylshikonin	C18H18O5	naphthoquinone	against S. maltophilia, MIC50=6.4mg/L, MIC90=6.82mg/L	DOI: 10.17179/excli2016-762
3	12.2095	643.443	[M+H]+	Isovalerylshikonin	C21H24O6	naphthoquinone	against S. aureus(RN4220), MIC=16mg/L	DOI: 10.1016/j.ijantimicag.2018.08.021
4	13.1195	276.126	[M+H]+	Deoxyshikonin	C16H16O4	naphthoquinone	against S. maltophilia, MIC50=34.13mg/L, MIC90=38.1mg/L	DOI: 10.17179/excli2016-762
5	14.1427	290.109	[M+H]+	Shikonin	C16H16O5	naphthoquinone	against S. aureus(ATCC 33591), MIC=15.6mg/L	DOI: 10.3390/ijms23147551
6	16.5778	391.16	[M+H]+	Hydroxyshikonofuran K		naphthoquinone
7	17.3042	433.35	[M+H]+	Hydroxyshikonofuran H		naphthoquinone
8	18.7467	329.097	[M+H]+	5-hydroxy-3,7-dimethoxy-2-(4-methoxyphenyl)-4H-chromen-4-one	C18H16O6	naphthoquinone
9	19.9472	371.277	[M+H]+	α,α dimethylpropionylshikonin		naphthoquinone
10	19.8964	445.366	[M+H]+	Lithospermidin D		naphthoquinone
11	20.252	371.236	[M+H]+	α,α dimethylpropionylshikonin		naphthoquinone
12	21.5749	375.303	[M+H]+	Hydroxyshikonofuran B		naphthoquinone
13	5.41515	347.041	[M+H]+	Arnebinone	C18H22O4	quinone
14	12.9297	370.227	[M+H]+	beta,beta-Dimethylacrylshikonin	C21H22O6	hydroxy-1,4-naphthoquinone	30 μg/disc: S. epidermidis (LMG 10474)=10.59mm, S. aureus (LMG 8224)=8.98mm	DOI: 10.1186/s40824-021-00223-9
15	9.91938	276.13	[M+H]+	Deoxyshikonin	C16H16O4	ketone	against S. maltophilia, MIC50=34.13mg/L, MIC90=38.1mg/L	DOI: 10.17179/excli2016-762
16	12.1288	333.166	[M+H]+	(5R)-5-hydroxy-1-(4-hydroxy-3-methoxyphenyl)decan-3-one	C17H26O4	ketone	30 μg/disc: S. epidermidis (LMG 10474)=14.06mm, S. aureus (LMG 8224)=11.87mm	DOI: 10.1186/s40824-021-00223-9
17	13.6731	159.044	[M+H]+	1,4-naphthalene-dione	C10H6O2	diketone	against S. aureus (MTCC 96), MBIC=10mg/L	DOI: 10.1007/s12223-023-01054-y
18	5.23588	83.0511	[M+H]+	Stigmasterol	C29H48O	3beta-sterol	against C. albicans, MIC=50 mg/L, C. neoformans, MIC=25mg/L	DOI: 10.1016/j.jep.2022.115170
19	5.03008	179.032	[M+H]+	Esculetin	C9H6O4	coumarins	against P. aeruginosa, MIC=0.51mg/L, MBIC=0.82mg/L	DOI: 10.3390/antibiotics10040414
20	5.70498	165.054	[M+H]+	4-Coumaric acid	C9H8O3	coumarins	against S. aureus, MIC=20mg/L, E. coli, MIC=80mg/L	DOI: 10.1016/j.foodcont.2011.11.022
21	10.1846	245.117	[M+H]+	7-methoxy-6-(3-methylbut-2-enyl)chromen-2-one	C15H16O3	coumarins	against S. aureus, MIC=7.5mg/mL, MBC=15mg/mL, C. albicans, MIC=0.46mg/mL, MBC=0.93mg/mL	10.1007/s00044-016-1595-x
22	5.70498	147.044	[M+H]+	Coumarin	C9H6O2	coumarins	against E. coli, MIC=2.7mg/L, K. pneumoniae, MIC=2.7mg/mL, St. aureus, MIC=3.4mg/mL	DOI: 10.1515/znc-1999-3-405
23	9.18445	357.093	[M+Na]+	Byakangelicin	C17H18O7	coumarins	against B. subtilis, MIC=250mg/L, C. herbarum, MIC=62.5mg/L	DOI: 10.1016/s0031-9422(96)00634-6
24	21.9067	373.258	[M+H]+	Lithospermidin E		coumarins
25	15.8958	369.096	[M+H]+	Acacetin Diacetate	C20H16O7	flavonoids
26	2.65393	153.011	[M-H]-	2,3-Dihydroxybenzoic acid	C7H6O4	phenolic acids
